# Supplementary material for: Stem cell therapy targets THBS1 to reverse endometrial fibrosis
Source: Front Cell Dev Biol. 2026 Feb 5;14:1766915. doi: 10.3389/fcell.2026.1766915 (PMC12916671; doi:10.3389/fcell.2026.1766915)
Supplement: Supplementary file 1 [file DataSheet1.xlsx]

## Sheet: Sheet1
GENE	LogFC	p-value
IL1RL1	3.27479	0.002411
CXCL10	3.25157	0.00160132
ACKR1	3.17475	0.0172866
GREM1	2.93371	0.0140467
THBS1	2.93078	0.0134591
VCAM1	2.77577	0.00925441
APLN	2.69063	0.00280855
DES	2.55296	0.00215109
TRPC4	2.45248	0.00281203
CCN1	2.42701	0.0445616
GBP2	2.38058	0.0124323
TEX15	2.37755	0.0032488
PTGER3	1.99726	0.0116671
GAS1RR	1.99627	0.0346118
IRF4	1.99288	0.0012877
CLDN1	1.99203	0.0159151
BCL6	1.98393	0.0281718
GAS1	1.98258	0.0121986
TMEM74	1.98004	0.0449271
BRSK2	1.9782	0.012206
ADAMTS5	1.976	0.0221153
ABCA6	1.97094	0.0210592
ANOS1	1.96251	0.0601805
PI15	1.96022	0.00692697
RASGRP2	1.95187	0.00182747
ABCA9	1.9507	0.00270979
NTRK1	1.94896	0.00956828
TIMP3	1.9424	0.00232866
HMCN2	1.93341	0.0236114
CADM3-AS1	1.91893	0.00552728
FBXO32	1.91499	0.0504554
FAM180A	1.90966	0.0795996
BACH2	0.488436	0.0347878
CD55	0.488034	0.0294129
TP63	0.488021	0.00750708
FAT3	0.487831	0.0178371
SMPDL3A	0.487471	0.0121725
SCN9A	0.487245	0.0113301
RGS2	0.486946	0.0400587
ACTA2-AS1	0.486838	0.0610914
GFRA1	0.486614	0.128178
CDC20B	0.486584	0.0324176
FOXN4	0.486479	0.0432261
UMODL1-AS1	0.485933	0.00295346
MUC13	0.48578	0.00651531
MROH7	0.48563	0.0653858
FAM166C	0.441942	0.0219604
H1-5	0.441931	0.0180753
HOXC4	0.441895	0.0346393
KCNN2	0.441698	0.0386484

## Sheet: Sheet2
Self-test data	GSE224093	GSE165321	..set..	..values..	..count..
TRUE	TRUE	TRUE	Self-test data∩GSE224093∩GSE165321	IL1RL1, CXCL10, ACKR1, GREM1, THBS1, VCAM1, APLN, DES, TRPC4, CCN1, GBP2, TEX15, PTGER3, GAS1RR, IRF4, CLDN1, BCL6, GAS1, TMEM74, BRSK2, ADAMTS5, ABCA6, PI15, ANOS1, RASGRP2, ABCA9, NTRK1, TIMP3, HMCN2, CADM3-AS1, FBXO32, FAM180A, BACH2, CD55, TP63, FAT3, SMPDL3A, SCN9A, RGS2, ACTA2-AS1, GFRA1, CDC20B, FOXN4, UMODL1-AS1, MUC13, MROH7, FAM166C, H1-5, HOXC4, KCNN2	50
FALSE	TRUE	TRUE	(GSE224093∩GSE165321)∖(Self-test data)	ADH1B, CD36, VNN1, CTSG, ABCB5, SCN7A, STEAP4, MYH11, PDZRN4, HSD17B2, ACTG2, INMT, PRELP, ITPRID1, FOXP2, UNC5D, LMO3, PKHD1L1, PDLIM3, MFAP5, LRRC2, PSORS1C1, WSCD2, MYOCD, MUC15, MYOCD-AS1, COL4A6, TPSB2, TSPAN8, C3, KCNB1, NELL1, TCF23, TRHDE, CPA3, DKK1, SPX, SULT6B2P, DSCAML1, PTPRR, GPC3, SCGB2A1, CNN1, SLC5A1, ADGRB1, RERG, MST1L, MS4A2, CHI3L1, TNFAIP8L3, AOX1, LMOD1, AQP7P3, SLC26A7, DM…	621
TRUE	FALSE	TRUE	(Self-test data∩GSE165321)∖(GSE224093)	SERPINE1, SERPINA3, THBS2, TNFSF14, C11orf96, GEM, VGF, HAS2, GABRA2, LRRC15, NNMT, SOD2, HSPA6, ADGRE2, CHRDL2, FCGR3B, CXCL11, HS3ST3A1, IGFBP3, CCN4, CYP21A1P, CCL19, KCND3, SV2B, GALNT13, SNAP25, PHLDB2, RAB3B, CASS4, AVPR1A, CD40, LILRB2, STUM, ABI3BP, ZNF831, GGT2P, ANKRD30BL, TMOD1, S100A5, C4B, FCGR2A, SYNPO, INSRR, SMTNL1, MSC, NYAP2, F10-AS1, DOCK10, AVIL, SNED1, APOL3, PLAGL1, VNN2, LR…	93
FALSE	FALSE	TRUE	(GSE165321)∖(Self-test data∪GSE224093)	TPM2, JPH2, SPEG, HSPB7, IGSF9B, ITPR1, NCAM1, COL4A5, RAB3C, ADAMTSL1, ARHGAP44-AS1, SVIL, TNS1, CRMA, PCSK7, GRIA2, JCAD, ITM2A, FXYD6, RPRM, BOC, MEIS2, FRMD6-AS2, FXYD6-FXYD2, PLXNB3, MBNL1-AS1, ARHGAP6, OLFML2A, TPM1, FRMD6, SPARCL1, ATRNL1, MYL9, SERPINE2, CTSK, FBXL22, SMOC2, SAMD9L, MYLK-AS1, ELMO1, CMAHP, GUCY1B1, DGKB, PDLIM7, TPRG1, PDE2A, PAPPA2, GPR17, ITGA11, TENM1, SHISAL1, MSRB3, …	1411
TRUE	TRUE	FALSE	(Self-test data∩GSE224093)∖(GSE165321)	EDNRB, SH2D1B, PITX1, UMODL1, VWA5B2, KLK11, HES6, CHGA	8
FALSE	TRUE	FALSE	(GSE224093)∖(Self-test data∪GSE165321)	IDO1, GP2, LOC105374458, LOC101928882, ZBTB16, LOC105374618, LOC107985865, LOC105376003, LOC105375278, IGLC3, TMC5, TBX18, LINC01320, LOC105379720, LOC107985137, LOC107985517, LINC02112, LINC02884, LOC102724227, LOC101929963, LINC02751, LOC107986170, LOC105376004, HSD17B2-AS1, LOC105369143, LOC105376209, LOC105374824, LOC105369515, LOC101927522, LOC105377992, LOC105372759, LOC107985221, OR7A5, LO…	309
TRUE	FALSE	FALSE	(Self-test data)∖(GSE224093∪GSE165321)	MMP10, MMP3, IL6, CXCL8, CXCL1, CXCL2, CCL2, MMP1, CSF3, IGFBP1, CXCL3, RARRES1, ICAM1, SELE, CXCL6, TREM1, ODAM, EGR2, CCL8, UTS2, PADI1, PTGS2, EGR3, CXCL5, HMOX1, ADGRF1, S100A8, IL24, CD300E, KRT34, MMP27, IL1B, BDKRB1, LILRA5, STC1, SLC5A5, OSM, OR52N1, PTGIR, CALCB, NCOA7, TNFAIP3, S100A9, TNFAIP6, MMP9, FGA, FGB, RGS16, MEOX1, IL20, A3GALT2, LRRC55, IL1RN, CRYGN, PDPN, GALNT15, FPR2, BATF3…	535
