# Supplementary material for: Stem cell therapy targets THBS1 to reverse endometrial fibrosis
Source: Front Cell Dev Biol. 2026 Feb 5;14:1766915. doi: 10.3389/fcell.2026.1766915 (PMC12916671; doi:10.3389/fcell.2026.1766915)
Supplement: Supplementary file 2 [file DataSheet2.xlsx]

## Sheet: Sheet1
S1
	p-PI3K	83kDa						p-PI3K+actin
	actin	42kDa

## Sheet: Sheet2
S2
	actin	42kDa					IL-10+actin
	IL-10	22kDa

## Sheet: Sheet3
S3
	Fig3-A					Fig3-B					Fig3-C
THBS1					SMA					Collagen1
GAPDH					GAPDH
										actin
	Fig5-A					Fig5-B					Fig5-C
Collagen1					THBS1					SMA
actin
					actin					actin
